# Supplementary material for: Within-season variability of fighting behaviour in an Australian alpine grasshopper
Source: PLoS One. 2017 Apr 12;12(4):e0171697. doi: 10.1371/journal.pone.0171697 (PMC5389813; doi:10.1371/journal.pone.0171697)
Supplement: S1 Data — Temperature data for the 2013–2014 growing/breeding season from the Thredbo Top Station (station number 071032). (XLSX) [file pone.0171697.s001.xlsx]

## Sheet: Nov2013
"Daily Weather Observations for Thredbo Top Station, New South Wales for February 2014"
"Prepared at 13:01 UTC on Sunday 9 November 2014 IDCJDW2132.201402"
"Copyright 2003 Commonwealth Bureau of Meteorology"
"Observations from Crackenback."
"The closest station with cloud observations is at Thredbo Village, about 1.5 km to the southeast."
"Observations were drawn from Thredbo AWS {station 071032}"
Date	Day	Temps		Rain	Evap	Sun	Max wind gust			09:00:00						15:00:00
		Min	Max				Dir	Spd	Time	Temp	RH	Cld	Dir	Spd	MSLP	Temp	RH	Cld	Dir	Spd	MSLP
		°C	°C	mm	mm	hours	km/h		local	°C	%	8th	km/h		hPa	°C	%	8th	km/h		hPa
1	Fr	2.2	13.6	0			WNW	44	22:58:00	9.6	30		W	28	1022.3	12.9	32		W	24	1021.4
2	Sa	5.1	12.8	0			W	69	09:17:00	9.5	40		W	43	1019.4	11.6	52		WNW	48	1017.5
3	Su	6.7	9.9	0			WNW	76	10:56:00	7.9	55		W	31	1012.8	2.9	84		S	24	1012.7
4	Mo	-6.3	10.1	0			S	57	23:31:00	-3.9	94		SE	26	1022.1	4.3	60		SSE	20	1024.3
5	Tu	-4.3	14.8	0			E	31	11:57:00	10	7		ESE	4	1027.2	13.8	25		ENE	9	1025
6	We	0.6	14.4	0			WNW	59	22:27:00	10	31		WNW	28	1023	13.1	32		W	13	1020.7
7	Th	8.4	17.3	0			WNW	76	08:19:00	11.9	56		WNW	56	1018.3	13.9	53		WNW	37	1017.3
8	Fr	11.3	16.7	0			WNW	100	14:22:00	13.7	56		NW	59	1013.1	14.6	53		WNW	44	1009.7
9	Sa	2.5	7.8	10.2			WNW	81	00:21:00	3	85		WNW	46	1008.9	6.3	72		W	30	1010.9
10	Su	-2.6	1.5	0.8			NE	41	20:12:00	-1.3	99		NNE	11	1019	0.2	99		NE	17	1019
11	Mo	-2.6	1.5	4.4			ENE	44	04:08:00	-1.2	99		ENE	20	1022.3	-1.2	99		NE	20	1020.9
12	Tu	-1.6	5.2	29.4			WNW	80	22:59:00	0.2	99		E	15	1016.4	3.2	86		NW	7	1010.8
13	We	0.1	1.2	17			WNW	113	09:37:00	0.7	99		WNW	83	1011	-0.1	99		WNW	69	1011.1
14	Th	-0.6	4.9	4.4			W	81	23:06:00	1.1	99		W	44	1014.2	2.6	97		W	33	1014.9
15	Fr	-0.4	10.7	0.2			WNW	31	04:43:00	4.9	55		WNW	13	1016.2	10.7	69		S	9	1015.6
16	Sa	0.9	6.2	8.4			ENE	24	13:30:00	1.8	99		NNE	13	1018.2	4.8	96		ENE	13	1016.8
17	Su	-2.8	11.7	0			E	37	11:56:00	5.1	64		ENE	9	1018.3	10.2	55		E	15	1017.1
18	Mo	-0.7	14.5	0.2			E	28	12:04:00	9.2	22		ENE	11	1017.5	13	30		E	9	1015
19	Tu	2.9	16	0			WSW	37	02:56:00	11.2	62		S	20	1014.8	14.7	44		SSW	17	1013
20	We	5.1	16.9	0			WNW	43	13:14:00	13.5	41		NW	26	1014.4	16.6	34		WNW	28	1013.3
21	Th	6.6	12.6	0			WNW	70	16:02:00	9.1	73		WNW	35	1013.1	9.8	85		NW	37	1011.4
22	Fr	5.1	11.7	10.8			WNW	74	14:39:00	9	86		WNW	31	1009.2	11.3	72		WNW	39	1007.6
23	Sa	1.1	8.8	0.4			W	76	09:14:00	4.4	63		W	41	1006.1	7.4	72		WNW	26	1005.7
24	Su	0.4	8.3	14.2			SSE	37	22:10:00	2.8	87		E	6	1007.7	7.3	71		SW	19	1007.8
25	Mo	1.2	11.1	3.6			SE	57	09:21:00	2.9	99		SE	26	1012.3	6.8	68		SE	24	1013.1
26	Tu	-1.6	14.9	0.6			SE	35	11:01:00	10.6	13		SE	11	1016.7	13.8	36		SSW	9	1016.4
27	We	3.5	16.1	0			W	44	06:58:00	10.9	48		WSW	33	1018.4	13.8	51		SSE	20	1018
28	Th	5.5	15.9	0			WNW	106	11:01:00	12	43		WNW	54	1013.8	15.2	38		WNW	67	1008.1
29	Fr	-0.5	7.3	7.4			W	61	23:57:00	1.3	99		SSE	17	1009.4	3.7	89		SSE	24	1011.1
30	Sa	-2.4	12.8	0.6			S	39	02:37:00	6.3	38		SE	11	1019.1	12.1	52		E	7	1019.4
Statistics for November 2013
Mean		1.4	10.9							6.2	64			28	1015.8	9	63			25	1014.9
Lowest		-6.3	1.2	0						-3.9	7		ESE	4	1006.1	-1.2	25		#	7	1005.7
Highest		11.3	17.3	29.4			WNW	113		13.7	99		WNW	83	1027.2	16.6	99		WNW	69	1025
Total				112.6
Source of data
Observations were drawn from Thredbo AWS {station 071032}.
The closest station with cloud observations is at Thredbo Village, about 1.5 km to the southeast.
You should read the important information in these notes.

## Sheet: Dec2013
"Daily Weather Observations for Thredbo Top Station, New South Wales for February 2014"
"Prepared at 13:01 UTC on Sunday 9 November 2014 IDCJDW2132.201402"
"Copyright 2003 Commonwealth Bureau of Meteorology"
"Observations from Crackenback."
"The closest station with cloud observations is at Thredbo Village, about 1.5 km to the southeast."
"Observations were drawn from Thredbo AWS {station 071032}"
Date	Day	Temps		Rain	Evap	Sun	Max wind gust			09:00:00						15:00:00
		Min	Max				Dir	Spd	Time	Temp	RH	Cld	Dir	Spd	MSLP	Temp	RH	Cld	Dir	Spd	MSLP
		°C	°C	mm	mm	hours	km/h		local	°C	%	8th	km/h		hPa	°C	%	8th	km/h		hPa
1	Su	0.7	15	0			W	39	08:30:00	10	45		WSW	20	1023.1	13.8	57		W	13	1022.3
2	Mo	6.9	17.8	0			W	43	10:11:00	12.1	48		W	26	1022.1	16.4	48		SW	15	1020.6
3	Tu	7.4	18.7	0			WNW	78	11:31:00	12.7	48		WNW	48	1018	17.5	48		W	46	1015.1
4	We	8.7	14.9	0			WNW	91	20:21:00	13.5	58		WNW	46	1005.4	9.8	99		WNW	48	1002
5	Th	-0.7	0.1	60.6			SSW	67	20:20:00	-0.7	94		SW	17	995.6	-2.4	97		WSW	35	996.9
6	Fr	-4.6	5.1	9			SSW	61	23:36:00	-3.6	96		S	22	1009.9	0.8	99		WSW	20	1012.6
7	Sa	-3.6	11.4	8.2			W	50	00:34:00	4.9	47		W	28	1018	10.7	66		WNW	9	1018
8	Su	2.2	13.4	0.2			W	70	13:14:00	9.2	45		W	31	1017.1	11.7	62		WNW	44	1014.7
9	Mo	8.7	15.8	0			WNW	98	07:36:00	10.4	53		WNW	70	1010.7	13.9	41		WNW	50	1005.1
10	Tu	1	4.6	2.8			WNW	91	05:21:00	1.3	88		WNW	65	1003.6	3.1	84		WNW	43	1005.7
11	We	1.2	8	0			WNW	94	08:34:00	3.5	81		WNW	69	1006.5	6.7	66		W	43	1006.7
12	Th	2	11.7	0			WNW	67	08:15:00	5.5	61		WNW	44	1010.4	11.5	60		W	31	1010.6
13	Fr	4.6	14.6	0			W	52	09:24:00	9.2	62		W	22	1013.2	12.5	59		W	31	1012.9
14	Sa	6	14.4	0			WNW	41	12:49:00	10	66		WSW	15	1015.6	12.1	56		WNW	24	1015.3
15	Su	2.3	14.6	0			SSE	37	11:57:00	10.1	64		WSW	13	1018	13	52		SSW	19	1017.9
16	Mo	4.4	17.2	0			WNW	41	08:58:00	11.5	73		W	20	1019.8	15.2	54		SSW	13	1019.3
17	Tu	7.2	18.5	0			W	59	09:03:00	12.6	69		W	35	1021.8	16	56		SW	20	1021.4
18	We	8	20	0.2			WNW	37	09:07:00	14.8	62		WNW	22	1024.3	19.3	41		W	13	1023.4
19	Th	9.5	20.6	0			WNW	76	07:59:00	15.5	57		WNW	57	1023.3	19.1	48		WNW	43	1021.6
20	Fr	12.6	22.7	0.4			NW	80	02:12:00	18.6	42		WNW	43	1021.1	21.1	43		WNW	39	1018.1
21	Sa	12.8	22.7	0			WNW	59	09:28:00	18.2	36		NW	33	1018.7	21.4	35		W	20	1016.3
22	Su	10.8	21.4	0			WNW	91	10:15:00	17	44		WNW	57	1013.9	20	44		W	31	1011.8
23	Mo	9.4	9.8	6			W	74	09:20:00	9.6	99		W	41	1011.2	7.1	95		WSW	22	1010.2
24	Tu	2.5	14.5	28			SSE	33	12:15:00	9	70		SE	6	1017.3	13.9	60		S	17	1017.1
25	We	3.4	12.9	0			NW	37	11:28:00	11.3	59		NNW	13	1018	10.6	74		NW	20	1015.8
26	Th	6.5	15.7	0			W	43	01:15:00	11.4	58		SSW	15	1014.3	14.1	60		W	22	1011.9
27	Fr	3	17.2	7.8			WNW	31	12:44:00	11.7	58		W	19	1013.3	15.7	42		WNW	7	1011.6
28	Sa	6.7	18.2	0			WNW	65	15:33:00	13.7	51		WNW	30	1010.5	16.5	53		WNW	46	1008.9
29	Su	4	14.8	0			WNW	59	23:10:00	9.1	14		S	26	1012	13.6	32		SE	17	1013.2
30	Mo	4.1	14.5	0			WNW	54	13:52:00	9.5	56		W	35	1012.9	12.6	53		WSW	28	1012.4
31	Tu	5.4	15.1	0			W	44	00:19:00	10	23		WSW	19	1013.1	13.8	41		S	26	1013.9
Statistics for December 2013
Mean		4.9	14.7							10.1	58			32	1014.6	12.9	58			27	1013.7
Lowest		-4.6	0.1	0						-3.6	14		SE	6	995.6	-2.4	32		WNW	7	996.9
Highest		12.8	22.7	60.6			WNW	98		18.6	99		WNW	70	1024.3	21.4	99		WNW	50	1023.4
Total				123.2
Source of data
Observations were drawn from Thredbo AWS {station 071032}.
The closest station with cloud observations is at Thredbo Village, about 1.5 km to the southeast.
You should read the important information in these notes.

## Sheet: Jan2014
"Daily Weather Observations for Thredbo Top Station, New South Wales for February 2014"
"Prepared at 13:01 UTC on Sunday 9 November 2014 IDCJDW2132.201402"
"Copyright 2003 Commonwealth Bureau of Meteorology"
"Observations from Crackenback."
"The closest station with cloud observations is at Thredbo Village, about 1.5 km to the southeast."
"Observations were drawn from Thredbo AWS {station 071032}"
Date	Day	Temps		Rain	Evap	Sun	Max wind gust			09:00:00						15:00:00
		Min	Max				Dir	Spd	Time	Temp	RH	Cld	Dir	Spd	MSLP	Temp	RH	Cld	Dir	Spd	MSLP
		°C	°C	mm	mm	hours	km/h		local	°C	%	8th	km/h		hPa	°C	%	8th	km/h		hPa
1	We	4.7	13.1	0			W	107	20:34:00	11.1	31		WNW	50	1011.4	9.3	59		W	28	1012.9
2	Th	7.2	16.7	0.8			WNW	83	23:16:00	11.7	40		W	50	1005.1	14.4	47		W	46	1005.7
3	Fr	9.8	13.8	0			WNW	65	08:12:00	12.3	69		WNW	44	1003.2	11.2	99		W	35	1000.7
4	Sa	2.4	10.1	0			WNW	67	12:54:00	6.8	28		W	43	1001.1	9	55		W	46	1002.5
5	Su	3.4	12.7	0.2			WNW	93	14:09:00	6	72		WNW	54	1007.2	10.7	45		WNW	54	1004.3
6	Mo	0.8	9.5	0			W	69	23:05:00	3	65		W	43	1007.1	8.1	58		W	26	1009.9
7	Tu	-2.1	11.2	0			S	37	23:04:00	5.6	67		E	6	1017.7	9.1	66		E	11	1017.1
8	We	-0.7	14.3	0			NE	30	18:42:00	6.9	93		NE	2	1021.5	11.9	70		E	9	1020.1
9	Th	3.7	15.3	0.2			SSE	35	11:23:00	11.1	62		SSE	9	1021.5	12.1	68		ESE	7	1020.7
10	Fr	7.3	17.3	0			SSE	37	11:56:00	13.2	57		SE	15	1021.4	14	69		W	17	1019.9
11	Sa	8.7	19	1.2			W	48	15:11:00	14.6	65		W	26	1020.5	16	66		WSW	24	1019.3
12	Su	10.1	22.1	0			SE	39	14:30:00	18.3	33		SSW	13	1020	21.3	29		SE	20	1019.4
13	Mo	6.6	22.8	0			WNW	35	09:24:00	18.9	23		NW	11	1021.2	21.6	26		S	13	1019.9
14	Tu	11.8	24.2	0			WNW	50	09:29:00	18.5	40		W	35	1022.4	22.3	41		SW	13	1021.8
15	We	13	25.7	0			SE	56	18:09:00	19.3	48		W	35	1024.6	23.7	33		SW	15	1023.1
16	Th	13	26.5	0.6			NW	39	22:40:00	22.3	32		SSW	6	1023.7	24.3	31		ENE	9	1020.8
17	Fr	13	26.1	0			WNW	46	07:57:00	21	16		WNW	39	1018.8	25.1	24		NW	11	1015.8
18	Sa	13.9	24.8	0			WNW	65	04:50:00	19.8	37		WNW	37	1015	24	31		W	19	1013.6
19	Su	9.9	20.5	7			WNW	46	03:44:00	17.2	48		NW	30	1012.4	19.5	56		W	17	1010.3
20	Mo	8.6	16.6	1.2			WNW	41	08:27:00	11.5	80		WNW	24	1009.6	12.8	89		ENE	11	1008.7
21	Tu	8	16.2	1			WNW	50	02:52:00	9.8	87		WNW	28	1009.3	14	59		WSW	15	1009.1
22	We	3.6	17.2	0			E	26	11:53:00	12.2	46		ESE	6	1017.9	15	63		ESE	11	1018.6
23	Th	4.3	20.5	0			WNW	44	22:43:00	15.2	30		SE	9	1021.3	17.7	36		SSE	19	1018.6
24	Fr	8.9	10.4	12.6			WNW	96	14:03:00	10.3	97		NW	35	1012	9.6	99		WNW	63	1005
25	Sa	0.8	12.2	75.4			WSW	50	23:25:00	2.7	76		SSE	9	1012.6	8.1	65		ESE	9	1014.8
26	Su	1.3	16.7	0			W	31	22:40:00	12	46		SSE	6	1021.4	15.8	60		ENE	13	1020.8
27	Mo	6.3	18.7	0			W	50	04:28:00	13.9	44		SSW	7	1022.3	17.4	48		S	19	1021.4
28	Tu	9.2	19.4	0			W	61	08:57:00	15.1	52		W	41	1020.3	19	50		WSW	24	1018.7
29	We	14.2	22	0			WNW	67	07:56:00	17.6	45		WNW	52	1019.2	20.7	45		W	31	1018.6
30	Th	13.1	23.1	0			WNW	61	09:34:00	18.2	37		WNW	43	1019.9	21.9	38		WNW	37	1018.3
31	Fr	15.3	23.7	0			WNW	46	09:58:00	19.4	46		WNW	28	1017.2	22.3	44		W	28	1016
Statistics for January 2014
Mean		7.4	18.1							13.4	52			26	1016.1	16.2	53			22	1015
Lowest		-2.1	9.5	0						2.7	16		NE	2	1001.1	8.1	24		ESE	7	1000.7
Highest		15.3	26.5	75.4			W	107		22.3	97		WNW	54	1024.6	25.1	99		WNW	63	1023.1
Total				100.2
Source of data
Observations were drawn from Thredbo AWS {station 071032}.
The closest station with cloud observations is at Thredbo Village, about 1.5 km to the southeast.
You should read the important information in these notes.

## Sheet: Feb2014
"Daily Weather Observations for Thredbo Top Station, New South Wales for February 2014"
"Prepared at 13:01 UTC on Sunday 9 November 2014 IDCJDW2132.201402"
"Copyright 2003 Commonwealth Bureau of Meteorology"
"Observations from Crackenback."
"The closest station with cloud observations is at Thredbo Village, about 1.5 km to the southeast."
"Observations were drawn from Thredbo AWS {station 071032}"
Date	Day	Temps		Rain	Evap	Sun	Max wind gust			09:00:00						15:00:00
		Min	Max				Dir	Spd	Time	Temp	RH	Cld	Dir	Spd	MSLP	Temp	RH	Cld	Dir	Spd	MSLP
		°C	°C	mm	mm	hours	km/h		local	°C	%	8th	km/h		hPa	°C	%	8th	km/h		hPa
1	Sa	12.3	23.8	2.4			W	44	12:53:00	18.9	42		WNW	31	1016.1	22.8	45		W	31	1014.7
2	Su	12	25.2	0			NW	35	08:33:00	20.7	45		NW	24	1015.7	24.5	24		NNW	13	1014.2
3	Mo	13.4	24.4	0			WNW	67	07:36:00	18.4	50		WNW	50	1014.6	23.7	27		WSW	22	1013
4	Tu	4.8	12	8.6			WSW	69	23:50:00	5	99		NNE	13	1019.6	10.7	75		NE	15	1019.6
5	We	-0.4	15.1	0.2			WNW	39	03:22:00	4.8	90		SE	6	1022.3	13.7	64		E	11	1019.7
6	Th	4.8	18.5	0.2			SSE	35	09:47:00	12.5	64		SSE	17	1018.1	16.7	44		SSE	9	1015.6
7	Fr	7.5	19.9	0			WNW	43	04:02:00	14.5	60		WNW	19	1016.7	17.7	48		WSW	15	1016.2
8	Sa	10	21.6	0			WNW	63	09:47:00	17.1	41		WNW	43	1018.9	20.2	39		WNW	30	1018.2
9	Su	12.2	22.9	0			WNW	78	13:55:00	17.6	38		NW	37	1019.6	21.9	27		WNW	50	1016.4
10	Mo	15.2	22.3	0			WNW	52	08:56:00	18.6	32		WNW	26	1018.3	21.5	13		WNW	31	1016.8
11	Tu	9.7	20.9	0			WNW	57	08:03:00	16.2	16		WNW	43	1015.6	19.4	30		W	31	1014.9
12	We	7.7	23	0			S	24	09:22:00	17.7	38		SSE	11	1016.4	21.6	39		E	9	1016.2
13	Th	9	20.3	0			NW	41	20:53:00	18.6	39		WNW	13	1015.7	14.7	63		WSW	19	1013.5
14	Fr	8.9	15.5	0.6			NW	37	23:10:00	13.1	73		SW	7	1008.7	14.4	60		W	20	1006.6
15	Sa	10.2	13.7	13.6			WNW	57	11:06:00	11.6	99		W	19	1000.4	13.3	98		WNW	33	996.9
16	Su	9.9	13.4	16.4			SE	33	20:06:00	10	99		SE	19	1002.9	8.7	99		SE	13	1004.5
17	Mo	0.9	17.2	0.2			W	37	22:57:00	12.9	44		SE	6	1012.3	16.7	69		SE	9	1011.6
18	Tu	7.9	15.9	0			WNW	59	09:04:00	11	80		W	39	1010.8	14.5	67		WNW	30	1009.2
19	We	10.8	16.5	0.4			WNW	87	05:47:00	11.4	96		WNW	56	1003.2	15.4	61		WNW	31	998.6
20	Th	0.1	8.1	4.8			W	83	12:21:00	0.7	99		W	54	1003.2	4.5	68		W	41	1007.4
21	Fr	0.6	13	0.2			W	67	00:20:00	7.8	63		SSW	17	1014.7	11.4	61		SW	17	1015.7
22	Sa	2.2	15.6	0			S	44	11:53:00	10.4	47		SW	20	1018.8	14.3	44		SSE	15	1018.8
23	Su	3.2	17.8	0			S	31	12:10:00	13.8	30		WSW	17	1021.6	16.1	42		SSW	9	1019.8
24	Mo	6.9	17.9	0			WSW	31	03:16:00	12	64		SSW	19	1020.6	17.5	50		SSE	17	1018.6
25	Tu	8.2	16.6	0			WNW	59	09:18:00	12.6	63		WNW	39	1015.7	15.4	52		WNW	30	1013.2
26	We	9.7	11.5	0			WNW	78	02:58:00	9.8	96		WNW	37	1011.2	9.8	99		WNW	46	1010.3
27	Th	7.5	15.6	29.6			WNW	52	11:00:00	9.7	75		WNW	33	1017.1	14.4	45		W	20	1017.6
28	Fr	4.5	15.2	0.2			WNW	30	02:21:00	12.2	71		NW	11	1021.7	12.5	81		WSW	15	1021.7
Statistics for February 2014
Mean		7.5	17.6							12.8	62			25	1014.7	16	54			22	1013.6
Lowest		-0.4	8.1	0						0.7	16		SE	6	1000.4	4.5	13		#	9	996.9
Highest		15.2	25.2	29.6			WNW	87		20.7	99		WNW	56	1022.3	24.5	99		WNW	50	1021.7
Total				77.4
Source of data
Observations were drawn from Thredbo AWS {station 071032}.
The closest station with cloud observations is at Thredbo Village, about 1.5 km to the southeast.
You should read the important information in these notes.

## Sheet: March2014
"Daily Weather Observations for Thredbo Top Station, New South Wales for March 2014"
"Prepared at 13:01 UTC on Saturday 8 November 2014 IDCJDW2132.201403"
"Copyright 2003 Commonwealth Bureau of Meteorology"
"Observations from Crackenback."
"The closest station with cloud observations is at Thredbo Village, about 1.5 km to the southeast."
"Observations were drawn from Thredbo AWS {station 071032}"
ate	Day	Temps		Rain	Evap	Sun	Max wind gust			09:00:00						15:00:00
		Min	Max				Dir	Spd	Time	Temp	RH	Cld	Dir	Spd	MSLP	Temp	RH	Cld	Dir	Spd	MSLP
		°C	°C	mm	mm	hours	km/h		local	°C	%	8th	km/h		hPa	°C	%	8th	km/h		hPa
1	Sa	6.1	12.9	0			ENE	24	17:48:00	9.2	97		NE	6	1022.5	10.1	99		E	9	1020.9
2	Su	3.7	14.1	8.2			E	22	15:37:00	8.3	99		ENE	4	1022.2	12	81		ESE	7	1022
3	Mo	4.9	16.1	0			WNW	31	22:32:00	11	73		SE	9	1026.2	14.3	63		ENE	9	1025.3
4	Tu	7.4	16.5	0			WNW	48	22:13:00	12.6	70		S	13	1027.1	14.5	67		SW	9	1024.2
5	We	9.3	15	0.4			WNW	69	01:54:00	9.5	93		W	31	1019.3	14.1	74		W	28	1017.8
6	Th	5.9	15.3	18.4			WNW	63	20:05:00	10.7	89		WNW	26	1020	14.3	67		WNW	31	1019.1
7	Fr	8.5	15.1	0			WNW	67	07:02:00	10	49		WNW	46	1020.2	14.6	39		NW	17	1020.6
8	Sa	5.4	16.2	0			NW	43	11:13:00	8.7	89		NNW	22	1024.2	15.7	52		W	9	1022.1
9	Su	5	14.9	21.6			NW	35	23:34:00	9.3	73		W	22	1024.2	13.3	61		W	15	1021.8
10	Mo	7.1	17.6	0			W	43	07:57:00	11.9	79		W	33	1024.8	16.4	56		SSW	15	1023.5
11	Tu	7.2	17.4	3.2			WNW	54	17:54:00	13.9	59		WNW	20	1025.3	15.6	69		W	26	1022.2
12	We	8.7	13.2	11.8			W	69	02:01:00	9	99		WSW	33	1018.5	11.6	70		W	24	1018.1
13	Th	6.3	14.6	0.2			WNW	65	09:04:00	9.6	80		WNW	54	1019.4	13.2	70		W	22	1018.7
14	Fr	5.7	14.4	0			WNW	76	22:23:00	10.3	91		WNW	33	1018	13.5	65		WNW	31	1015.8
15	Sa	8	12.9	0			NW	111	22:12:00	8.6	61		WNW	59	1011.4	11.9	63		WNW	50	1007.9
16	Su	1.4	3.5	12.6			NW	137	00:50:00	1.6	87		W	59	1002.8	0.2	99		W	57	1004
17	Mo	-0.1	7.4	2.4			W	93	16:58:00	3.2	99		W	57	1013.6	5	99		WNW	50	1015.3
18	Tu	3.1	10.2	0.6			W	81	09:53:00	6.7	91		W	50	1019.9	9.4	81		W	44	1020.9
19	We	4.8	14.3	0			W	48	23:32:00	8.4	46		WSW	13	1026	13.2	47		SSW	11	1025.9
20	Th	4.6	14.4	0			WNW	57	08:14:00	9.9	62		WNW	44	1027.2	13.8	45		WNW	22	1025.4
21	Fr	7.3	13.4	0			WNW	74	02:44:00	9.8	91		WNW	57	1021.9	10.2	90		WNW	28	1019.4
22	Sa	5.4	10.6	28						8	99				1017.4	9.7	72				1016.2
23	Su	2.6	11.2	0.4						5.4	72				1016.5	10.2	36				1015.3
24	Mo	2.7	8.8	0						7.3	68				1017.8	7.1	99		SE	6	1018
25	Tu	3.9	8.9				ENE	41	23:29:00	5.6	99		NNE	19	1024.3	7.8	99		NE	17	1024.1
26	We	5.5	9.4	8.2			E	56	12:33:00	8.2	99		E	22	1026.7	8.7	99		E	28	1024.3
27	Th	7.3	11.6	28.8			NNE	56	23:11:00	9	99		N	31	1020.6	10.4	99		NW	37	1018.2
28	Fr	8.7	13	6.8			WNW	52	23:01:00	9.4	95		WNW	17	1018.1	10.8	91		W	20	1016
29	Sa	5.5	13.1	4.2			SSW	31	12:45:00	9.9	87		WSW	17	1018	12.2	58		SSW	19	1017.1
30	Su	6.3	10.8	0.2			W	41	11:57:00	7.8	85		WSW	22	1021.7	9.7	74		W	24	1021.3
31	Mo	3.5	13.1	5.2			W	30	16:25:00	9.5	71		WSW	9	1023.1	11.7	73		SW	13	1021.1
Statistics for March 2014
Mean		5.5	12.9							8.8	82			29	1020.6	11.5	72			23	1019.4
Lowest		-0.1	3.5	0						1.6	46		ENE	4	1002.8	0.2	36		SE	6	1004
Highest		9.3	17.6	28.8			NW	137		13.9	99		#	59	1027.2	16.4	99		W	57	1025.9
Total				161.2
Source of data
Observations were drawn from Thredbo AWS {station 071032}.
The closest station with cloud observations is at Thredbo Village, about 1.5 km to the southeast.
You should read the important information in these notes.

## Sheet: April2014
"Daily Weather Observations for Thredbo Top Station, New South Wales for April 2014"
"Prepared at 16:02 UTC on Friday 7 November 2014 IDCJDW2132.201404"
"Copyright 2003 Commonwealth Bureau of Meteorology"
"Observations from Crackenback."
"The closest station with cloud observations is at Thredbo Village, about 1.5 km to the southeast."
"Observations were drawn from Thredbo AWS {station 071032}"
Date	Day	Temps		Rain	Evap	Sun	Max wind gust			09:00:00						15:00:00
		Min	Max				Dir	Spd	Time	Temp	RH	Cld	Dir	Spd	MSLP	Temp	RH	Cld	Dir	Spd	MSLP
		°C	°C	mm	mm	hours	km/h		local	°C	%	8th	km/h		hPa	°C	%	8th	km/h		hPa
1	Tu	7.7	15.1	0			SSE	26	13:08:00	10.7	47		S	11	1021.8	13.9	64		S	11	1022.2
2	We	6.7	16	0			W	43	08:01:00	11.2	67		W	33	1020.7	15.1	53		SW	19	1019.4
3	Th	9.7	10.4	0			WNW	50	10:34:00	10.2	87		WNW	33	1021	10	98		WNW	20	1020.5
4	Fr	4.4	6.5				ENE	30	21:55:00	4.6	99		NNE	11	1023.3	5.9	99		E	13	1020.9
5	Sa	4.5	7.7	40.8			NE	28	05:11:00	5.5	99		E	9	1023.4	6.7	99		ENE	9	1022.5
6	Su	0.8	10.2	0.8			WNW	24	00:08:00	6.3	91		NE	6	1026.1	8.2	79		ENE	13	1025.3
7	Mo	0.3	10.3	0.4			WNW	26	02:23:00	8.8	44		ENE	4	1028.2	7.8	88		NE	6	1025.6
8	Tu	3.5	12.5	0.2			W	43	04:39:00	8.1	76		W	19	1025.2	11.2	79		E	7	1022.1
9	We	6.5	9.2	2.8			NW	31	23:13:00	7.6	99		NE	2	1023.5	8.8	99		NE	9	1020.7
10	Th	6.2	10.6	3.4			WNW	63	23:17:00	9.2	99		NNW	6	1017.9	8.9	98		WNW	33	1013.5
11	Fr	7.7	8.8	37			SSE	78	18:38:00	7.9	99		SSE	17	1009.7	7.7	99		SSE	31	1009
12	Sa	3.9	5.7	23.6			SE	54	00:01:00	4.5	99		ESE	22	1018.7	5.1	99		E	17	1018.6
13	Su	-0.6	8.1	5.2			SE	26	12:16:00	5.5	99		SSE	7	1020.7	5.5	93		SSE	13	1019.6
14	Mo	-1.6	7	0.6			NE	24	10:41:00	1.5	99		NE	13	1023.3	5.7	76		NE	11	1021.4
15	Tu	-2.6	7.3	0.4			ENE	24	05:02:00	2.7	99		NE	13	1024.5	6.2	87		NE	11	1022.3
16	We	-0.6	8.3	0.2			SSW	31	07:51:00	4.5	87		SSW	20	1022.2	6.2	73		SW	11	1020.2
17	Th	0.6	9	0.2			WSW	31	22:07:00	4.2	83		SE	4	1022.6	7.4	66		SW	17	1021.2
18	Fr	2.7	4.9	0			W	85	12:16:00	3.9	91		W	50	1017.7	3.9	99		WSW	28	1014.6
19	Sa	-4.3	7.3	0.6			SW	43	02:01:00	0	85		SSE	7	1017.7	5.7	53		SW	9	1016.2
20	Su	-1.9	8.9	0			WNW	67	06:02:00	5.2	22		WNW	39	1016.7	2.7	66		WNW	28	1015.9
21	Mo	-2.8	11.4	0			W	43	22:24:00	8.7	29		W	11	1021.9	8.7	34		W	24	1019.6
22	Tu	5.8	10.8	0			WNW	61	23:40:00	8.7	39		WNW	31	1020.8	6.6	80		WSW	30	1018.6
23	We	3.4	5.8	10			WNW	80	09:26:00	4.7	99		WNW	65	1018.5	5.3	99		W	33	1015.6
24	Th	2.5	7.1	1.6			W	83	05:49:00	3.2	86		WNW	43	1015.2	4	88		W	30	1015.6
25	Fr	-1.7	9.1	0			WNW	100	21:38:00	6.9	24		WNW	35	1021.8	7.7	57		WNW	39	1018.1
26	Sa	4.1	8.4	3.4			W	117	09:26:00	4.8	89		W	87	1012.7	4.4	98		W	63	1012.4
27	Su	-0.4	9.7	0			W	46	03:09:00	8.4	19		W	22	1024.5	7.7	67		WSW	9	1023.8
28	Mo	0.3	10.8	0			WNW	65	04:43:00	6.6	82		W	50	1024.5	7.5	84		W	39	1022.1
29	Tu	5.3	8.4	0			WNW	104	10:31:00	7.3	92		WNW	70	1016.9	7.3	99		W	46	1013.4
30	We	0.1	5.5	22.6			W	74	02:30:00	1.1	86		W	22	1013.7	1.2	96		S	19	1015.4
Statistics for April 2014
Mean		2.3	9							6.1	77			25	1020.5	7.1	82			21	1018.9
Lowest		-4.3	4.9	0						0	19		NE	2	1009.7	1.2	34		NE	6	1009
Highest		9.7	16	40.8			W	117		11.2	99		W	87	1028.2	15.1	99		W	63	1025.6
Total				153.8
Source of data
Observations were drawn from Thredbo AWS {station 071032}.
The closest station with cloud observations is at Thredbo Village, about 1.5 km to the southeast.
You should read the important information in these notes.

## Sheet: May2014
"Daily Weather Observations for Thredbo Top Station, New South Wales for April 2014"
"Prepared at 16:02 UTC on Friday 7 November 2014 IDCJDW2132.201404"
"Copyright 2003 Commonwealth Bureau of Meteorology"
"Observations from Crackenback."
"The closest station with cloud observations is at Thredbo Village, about 1.5 km to the southeast."
"Observations were drawn from Thredbo AWS {station 071032}"
Date	Day	Temps		Rain	Evap	Sun	Max wind gust			09:00:00						15:00:00
		Min	Max				Dir	Spd	Time	Temp	RH	Cld	Dir	Spd	MSLP	Temp	RH	Cld	Dir	Spd	MSLP
		°C	°C	mm	mm	hours	km/h		local	°C	%	8th	km/h		hPa	°C	%	8th	km/h		hPa
1	Th	-3.5	8.7	0.8			W	54	23:25:00	4.4	63		E	2	1016.4	6.4	25		W	20	1014.7
2	Fr	-3.2	-1.2	0			WNW	85	05:02:00	-2.6	84		W	28	1007.4	-2.3	95		W	24	1002.9
3	Sa	-2.9	-0.4	0			SSW	50	18:53:00	-1.5	99		ESE	11	998	-0.8	99		S	26	996.7
4	Su	-4	3.6	1.4			W	59	15:34:00	-3.8	97		SW	31	1005	-1.3	92		W	44	1006.9
5	Mo	-4	4.1	6.4			WSW	59	02:41:00	3.1	25		SW	26	1018.1	-0.9	99		W	41	1019.9
6	Tu	-1.6	4.1	1			WSW	56	00:39:00	0.5	70		SW	22	1023.4	2.2	71		SW	19	1022.7
7	We	-6.9	6.2	0			SSW	22	01:25:00	0.8	40		ESE	6	1027.8	2	74		NE	11	1026.6
8	Th	-7.6	7.4	0			W	24	22:06:00	6.2	12		W	2	1030	5.5	63		ENE	6	1026.8
9	Fr	-4.6	4.8	0			WNW	67	07:19:00	1.9	81		W	46		4	72		WNW	26	1024.6
10	Sa	1.4	3.5	0			WNW	81	05:13:00	3.1	99		WNW	43	1024.4	3.3	99		WNW	43	1020.6
11	Su	0.7	7.1	32			WNW	37	00:12:00	2.9	74		SSW	20	1026	5	69		SW	15	1026.8
12	Mo	-2.7	9.4	0			NW	24	21:14:00	7.1	22		NE	6	1033.8	7.4	49		SE	6	1032.5
13	Tu	-2.1	8.3	0			W	44	12:46:00	5.7	31		W	24	1032.9	5.4	70		W	22	1030.6
14	We	-2.1	7.2	0			W	57	12:38:00	6.8	17		W	35	1030.7	4.3	75		W	41	1029.1
15	Th	1.7	6.1	0			W	65	07:36:00	4	90		W	48	1030.2	3.9	86		W	39	1029
16	Fr	3.1	9	0			W	57	00:32:00	5.6	80		W	35	1033.1	8.3	66		W	19	1032
17	Sa	1	7.1	0			W	93	13:32:00	3.9	91		W	37	1032.2	4.9	87		W	59	1029.6
18	Su	3.7	7.6	0			W	48	00:12:00	4.4	87		W	30	1031.9	5.7	75		W	31	1029.4
19	Mo	2.9	7.1	0			WNW	81	23:47:00	5.1	86		WNW	41	1029	4.9	87		W	39	1027.1
20	Tu	4.2	5.5	9			WNW	89	02:40:00	5.5	99		W	41	1025	4	99		W	30	1024.1
21	We	2.9	5.8	3.2			W	65	09:42:00	4.1	99		WSW	39	1027.1	4.7	99		WSW	28	1026.1
22	Th	3.9	5.9	0			WNW	94	21:39:00	5.2	99		W	54	1025.9	5.2	99		WNW	31	1023.7
23	Fr	4.5	5.2	3			W	98	13:23:00	4.7	99		W	54	1019.8	4.5	99		W	59	1016.2
24	Sa	1.9	5.6	18.8			W	70	01:48:00	3.9	85		W	37	1018.7	3.4	90		W	54	1017.5
25	Su	1.8	6.9	0			WNW	72	22:23:00	4.7	99		WSW	33	1021.8	5.2	99		WSW	28	1022.4
26	Mo	3.9	7.8	0.2			WNW	96	23:34:00	6.8	91		W	43	1026.7	6.8	93		WNW	37	1025.2
27	Tu	6.1	7.6	0			WNW	117	05:17:00	7.2	83		WNW	74	1017	3.1	97		WNW	43	1012.1
28	We	0	2	72.8			WNW	98	07:54:00	0.8	99		WNW	76	1013.3	1.7	99		WNW	39	1016.1
29	Th	-0.8	6.3	5			W	63	00:09:00	0.8	93		N	7	1026.4	4.6	86		ENE	6	1025.8
30	Fr	-2.5	6.4	0.2			NNW	37	07:16:00	3.1	69		E	2	1029.7	5.9	82		NNE	9	1027.3
31	Sa	-2	7.5	0.2			WNW	74	09:56:00	4.3	82		WNW	59	1027.2	7.5	82		NNW	11	1023.9
Statistics for May 2014
Mean		-0.2	5.9							3.5	75			32	1023.6	4	83			29	1022.2
Lowest		-7.6	-1.2	0						-3.8	12		#	2	998	-2.3	25		#	6	996.7
Highest		6.1	9.4	72.8			WNW	117		7.2	99		WNW	76	1033.8	8.3	99		W	59	1032.5
Total				154
Source of data
Observations were drawn from Thredbo AWS {station 071032}.
The closest station with cloud observations is at Thredbo Village, about 1.5 km to the southeast.
You should read the important information in these notes.

## Sheet: June2014
"Daily Weather Observations for Thredbo Top Station, New South Wales for April 2014"
"Prepared at 16:02 UTC on Friday 7 November 2014 IDCJDW2132.201404"
"Copyright 2003 Commonwealth Bureau of Meteorology"
"Observations from Crackenback."
"The closest station with cloud observations is at Thredbo Village, about 1.5 km to the southeast."
"Observations were drawn from Thredbo AWS {station 071032}"
Date	Day	Temps		Rain	Evap	Sun	Max wind gust			09:00:00						15:00:00
		Min	Max				Dir	Spd	Time	Temp	RH	Cld	Dir	Spd	MSLP	Temp	RH	Cld	Dir	Spd	MSLP
		°C	°C	mm	mm	hours	km/h		local	°C	%	8th	km/h		hPa	°C	%	8th	km/h		hPa
1	Su	2.3	4.6	0.6			N	52	14:37:00	3.5	99		N	26	1021.9	1.8	98		N	30	1022.2
2	Mo	-0.4	5.6	6.4			W	69	23:55:00	1.7	99		ENE	6	1022.6	2.2	94		SW	17	1019.9
3	Tu	0	2.4	10.8			W	70	02:16:00	1.2	99		WNW	52	1019.9	1.7	99		W	41	1020.5
4	We	0.6	6.8	2.8			W	56	06:49:00	1.8	98		SE	7	1028.6	4.6	89		NNE	7	1028
5	Th	-2.5	4.7	0.2			S	19	04:25:00	2.5	84		ESE	4	1031.9	3.2	91		E	6	1030
6	Fr	-1.6	3.5	0.8			SW	28	07:50:00	1.4	92		SSW	19	1033	1.8	82		E	4	1031.2
7	Sa	-4.4	2.7	0			S	46	13:09:00	0.4	91		SSW	20	1032.8	0.9	95		SSE	26	1030.5
8	Su	-4.4	0.5	0			SE	67	22:09:00	-2.2	99		ESE	11	1032.7	-1.9	99		SE	13	1032.3
9	Mo	-3.4	2.5	6.4			SE	76	02:40:00	0.5	99		ESE	20	1035.8	1.6	99		NE	15	1035.5
10	Tu	-4.9	8.5	2.4			NW	24	00:01:00	2.4	68		WNW	9	1036.7	5	71		E	2	1032.7
11	We	-2.4	11.1	0			WNW	35	23:46:00	8.5	8		NNW	2		8.7	27		WNW	6	1026.7
12	Th	0.5	6.2	0			WNW	72	11:25:00	2.6	50		NW	44	1023.9	2.6	48		WNW	31	1022
13	Fr	-1.3	3.2	1.2			WNW	89	11:06:00	1.8	96		WNW	63	1019.9	2.6	99		WNW	65	1016.9
14	Sa	-0.8	1.2	20.6			SSE	44	23:57:00	0.4	98		NNW	7	1016.7	0.3	99		SE	13	1015
15	Su	-1.7	0.3	10			SE	69	07:15:00	-0.8	99		SSE	41	1016.1	-1.1	99		SSE	28	1017.7
16	Mo	-3.8	-0.5	5			WNW	65	10:53:00	-1	70		W	43	1022.6	-1.4	99		W	19	1021.9
17	Tu	-3.2	4	0.6			S	54	09:00:00	-1	99		S	43	1028.5	0	99		SSE	13	1030.6
18	We	-1.7	4.6	2.2			WSW	43	09:48:00	3.4	51		WSW	33	1033.8	3.7	45		W	28	1032.1
19	Th	0.7	4.5	0.2			WNW	89	23:52:00	3.5	42		WNW	54	1029.3	2.6	33		WNW	59	1025.4
20	Fr	-0.1	0.5	0			WNW	113	08:50:00	0.2	90		WNW	85	1020.3	0	87		W	54	1018.3
21	Sa	-1.4	1.8	0			W	59	03:23:00	0.3	96		W	35	1023.3	0.9	90		WNW	26	1023.2
22	Su	-2.3	3.7	0			WNW	74	00:00:00	-0.4	87		NNW	11	1027.4	2.4	85		W	15	1023.4
23	Mo	-1.8	0.1	0			WNW	131	08:43:00	-0.3	98		WNW	106	1012.4	-1.4	99		NW	65	1004.7
24	Tu	-6.2	-2.1	1			W	107	13:52:00	-5.8	95		WNW	69	1001.9				W	61	999
25	We	-5.8	0	0			WNW	89	19:08:00	-3.3	98		W	37	1013.4	-1.9	99		W	54	1015
26	Th	-3.3	0	0			W	87	07:43:00	-0.1	99		WNW	31	1019.5	-0.8	99				1020.9
27	Fr	-2.2	-0.4	0			WNW	139	17:13:00	-0.6	99				1020.2	-0.9	99		WNW	96	1014.9
28	Sa	-4.6	-2.2	3.2			WNW	107	00:02:00	-2.4	99		WNW	70	1003.2	-2.6	98		WNW	44	1000
29	Su	-4.9	-2.6	0			WNW	111	08:05:00				WNW	54	1002.7	-2.6	99		W	46	1004.5
30	Mo	-6.4	-3.2				W	63	20:12:00	-6.3	95		WSW	31	1017.5	-3.6	97		W	31
Statistics for June 2014
Mean		-2.4	2.4							0.4	86			35	1022.4	1	86			31	1021.2
Lowest		-6.4	-3.2	0						-6.3	8		NNW	2	1001.9	-3.6	27		E	2	999
Highest		2.3	11.1	20.6			WNW	139		8.5	99		WNW	106	1036.7	8.7	99		WNW	96	1035.5
Total				74.4
Source of data
Observations were drawn from Thredbo AWS {station 071032}.
The closest station with cloud observations is at Thredbo Village, about 1.5 km to the southeast.
You should read the important information in these notes.

## Sheet: July2014
"Daily Weather Observations for Thredbo Top Station, New South Wales for April 2014"
"Prepared at 16:02 UTC on Friday 7 November 2014 IDCJDW2132.201404"
"Copyright 2003 Commonwealth Bureau of Meteorology"
"Observations from Crackenback."
"The closest station with cloud observations is at Thredbo Village, about 1.5 km to the southeast."
"Observations were drawn from Thredbo AWS {station 071032}"
Date	Day	Temps		Rain	Evap	Sun	Max wind gust			09:00:00						15:00:00
		Min	Max				Dir	Spd	Time	Temp	RH	Cld	Dir	Spd	MSLP	Temp	RH	Cld	Dir	Spd	MSLP
		°C	°C	mm	mm	hours	km/h		local	°C	%	8th	km/h		hPa	°C	%	8th	km/h		hPa
1	Tu	-6.3	-1.5	0.2			WSW	52	01:55:00				SSW	20	1027.8	-2.5	99		SSW	31	1029
2	We	-3.7	-1.2	0			SSW	46	19:27:00	-2.8	99		S	19	1032.7	-1.4	99		WSW	24	1030.2
3	Th	-4.5	1.1	0.2			W	83	23:46:00	-3.1	98		W	35		-2.6	89		W	52	1027.2
4	Fr	-3.1	-1.7	0			SW	111	12:40:00	-1.7	98		WSW	83		-2.8	86		SW	85	1017.9
5	Sa	-3.3	-1.5	0			WSW	94	00:07:00	-2.8	98		W	46	1016.4	-2.4	99		W	43	1015.5
6	Su	-3.2	-1.2	0			W	57	01:08:00	-1.8	99		W	17	1016	-1.7	99		W	28	1014.9
7	Mo	-3.1	-0.5	1			W	46	23:55:00	-1.4	99		SSE	20	1019.2	-1.2	99		WSW	28	1017.7
8	Tu	-5.6	0.3	2			WSW	111	23:50:00	-3.7	97		W	43	1018.3	-1.2	93		WNW	65	1013.2
9	We	-4	-3	0			WSW	126	04:06:00	-3.3	98		NW	48	1006.4	-4.1	97		WSW	69	1000.6
10	Th	-6.1	-1	0			W	89	11:56:00	-5.6	94		WSW	41	1006.4	-2.8	97		WSW	52
11	Fr	-5.6	-2.2	0			W	81	19:10:00	-3.3	98		W	4	1020.6				W	48	1019.8
12	Sa	-4.1	-2	0			WSW	89	01:04:00	-2.2	99		W	35	1020						1021.4
13	Su	-7.8	-3.4	0					00:01:00	-6.8	94				1032						1031.8
14	Mo	-7.7	-0.2	1.4			NW	48	22:38:00	-4.2	97				1035.8	-3.2	99		NNW	9	1032.9
15	Tu	-4.2	-0.2	0			WNW	94	21:22:00	-1.3	99		WNW	56	1026.5	-1.2	99		WNW	61	1021.5
16	We	-1.6	-0.8	1			W	96	21:51:00	-1.3	99		W	9	1015.9	-1.7	99		W	57	1014.5
17	Th	-2.8	-2.2	1.2			WNW	96	02:51:00	-2.2	99		W	41	1012.4				W	44	1011.7
18	Fr	-7.5	-4.5	0			SSW	81	07:35:00	-5.2	96		S	50		-5	96		SSE	35
19	Sa	-6.7	-3.2	0			SE	93	07:07:00	-5	96		SE	54		-3.3	98		SE	24	1029.2
20	Su	-7.4	-2	0			W	31	13:25:00				WSW	20		-5.1	95		W	22	1028.8
21	Mo	-6.5	-0.3	0			W	30	00:39:00	-2.1	93		WSW	24	1029.5	-3.5	90		WNW	15	1026.9
22	Tu	-6.5	0.4	0			W	30	02:50:00	-0.4	81		SW	13	1028.6	0.1	78		SW	19	1026.9
23	We	-6.3	3.4	0			NW	33	23:38:00	-0.5	70		S	6	1028.6	-1.6	57		WNW	11	1025.3
24	Th	-7.3	1.5	0			WNW	74	23:48:00	-1	86		NNW	28	1024.3	-0.8	99		NW	41	1021.8
25	Fr	-1.2	0.8	1.4			WNW	102	04:50:00	0.2	99		WNW	72	1023.9	0.3	84		WSW	63	1023.4
26	Sa	-1.1	0.5	0			WSW	70	01:07:00	-0.7	99		W	31	1027.6	-0.8	99		WSW	24	1026.4
27	Su	-2.6	2.5	2			WSW	69	22:31:00	-1.4	83		W	30	1029	-0.3	76		W	43	1026.2
28	Mo	-3.5	0.8	1			W	98	22:00:00	-1.2	89		WSW	67	1023.3	-0.9	95		WSW	69	1021.5
29	Tu	-1.3	1.5	0			W	109	13:34:00	-0.1	99		W	69	1020.6	-0.9	98		WSW	76	1018
30	We	-1.1	1.6	13.2			W	120	23:59:00	1.4	99		W	69	1018.7	1.3	99		W	76	1017.7
31	Th	0.2	2.1	13.8			WNW	150	14:39:00	0.3	99		WNW	85	1015.4	1.4	85		WNW	120	1007
Statistics for July 2014
Mean		-4.4	-0.5							-2.2	94			39	1022.1	-1.8	92			46	1021.3
Lowest		-7.8	-4.5	0						-6.8	70		W	4	1006.4	-5.1	57		NNW	9	1000.6
Highest		0.2	3.4	13.8			WNW	150		1.4	99		WNW	85	1035.8	1.4	99		WNW	120	1032.9
Source of data
Observations were drawn from Thredbo AWS {station 071032}.
The closest station with cloud observations is at Thredbo Village, about 1.5 km to the southeast.
You should read the important information in these notes.

## Sheet: Aug2014
"Daily Weather Observations for Thredbo Top Station, New South Wales for April 2014"
"Prepared at 16:02 UTC on Friday 7 November 2014 IDCJDW2132.201404"
"Copyright 2003 Commonwealth Bureau of Meteorology"
"Observations from Crackenback."
"The closest station with cloud observations is at Thredbo Village, about 1.5 km to the southeast."
"Observations were drawn from Thredbo AWS {station 071032}"
Date	Day	Temps		Rain	Evap	Sun	Max wind gust			09:00:00						15:00:00
		Min	Max				Dir	Spd	Time	Temp	RH	Cld	Dir	Spd	MSLP	Temp	RH	Cld	Dir	Spd	MSLP
		°C	°C	mm	mm	hours	km/h		local	°C	%	8th	km/h		hPa	°C	%	8th	km/h		hPa
1	Fr	-7.7	-5.7	0			W	94	12:29:00	-7.2	94		WSW	48					W	48	1009
2	Sa	-8.6	-4.7	0			SSW	59	01:49:00				S	20	1027.7	-5	95		S	11
3	Su		-1.4	0			NW	28	10:57:00	-6.4	68		NW	22		-2.5	36		W	11	1034.5
4	Mo	-9.7	1.3	0			W	59	05:50:00	-2	33		WSW	30	1035.4	-0.5	25		W	31	1033.4
5	Tu	-5.1	3.9	0			WSW	48	04:03:00	0.9	20		SW	20	1035.7	3.8	31		SW	19	1034.3
6	We	-3.1	2.6	0			WSW	70	21:57:00	1.4	36		W	56	1033.9	1.4	40		WSW	41	1031.1
7	Th	-4.6	2.3	0			WSW	57	01:39:00	-1.5	99		SSW	24	1033.4	0.5	85		SW	28	1031.6
8	Fr	-4.5	4.2	0			WNW	35	02:33:00	0.3	65		W	13	1034.8	2.7	74		NW	4	1032.6
9	Sa	-2.8	2.8	0			WSW	74	22:51:00	0.5	27		W	28	1032.4	1.9	32		WNW	33	1029.3
10	Su	-2.6	-1.7	0			WSW	87	01:54:00	-2.3	99		W	48	1024.8	-2.2	99		WSW	46	1022.2
11	Mo	-8.9	-5.3	0			S	48	00:17:00	-8.1	93		SSE	24		-5.5	91		SE	19	1028.3
12	Tu	-10.4	0.8	0.2			NNW	26	02:29:00	-5.2	71		NW	13		-0.9	54		SW	13	1032.2
13	We	-7.1	3.4	0.4			WSW	37	01:58:00	-1.9	26		S	4	1037.1	2.1	50		ESE	6	1035.1
14	Th	-5.9	5.1	0			NE	19	16:49:00	0.2	53		NNW	2	1037.8	3.8	58		ENE	6	1036.4
15	Fr	-6.9	3.7	0			NW	20	01:40:00	-0.1	37		W	13		2.3	68		W	9	1030
16	Sa	-6.8	2.9	0			NNE	33	22:40:00	-1.1	74		N	9		1.4	62		N	6	1023.4
17	Su	-3.3	0	0			ESE	61	22:01:00	-1.4	99		E	20	1019.3	-0.6	99		E	19	1016.2
18	Mo	-1.4	0.2	6.2			ESE	81	09:02:00	0	99		ESE	54	1017.9	-0.5	99		SE	39	1018.4
19	Tu	-1.6	0.8	9.2			SE	50	10:45:00	-0.2	99		ESE	28	1024.7	-0.2	99		ESE	15	1024.9
20	We	-7.2	2.9	3.6			NW	22	22:24:00	0.1	37		SW	11	1028.6	1.9	64		SW	13	1028.1
21	Th	-7.6	2.2	0			NNE	28	22:37:00	-2.9	56		NW	13	1034	1.9	76		N	13	1032.4
22	Fr	-5.8	4.5	0			NW	28	01:57:00	-1.2	75		NW	17	1036.5	2.2	70		WNW	11	1033.5
23	Sa	-4.5	4.1	0.4			WNW	54	23:54:00	1.4	67		WNW	6		3.8	64		NNW	7	1032.7
24	Su	-1.7	1.9	0			WNW	65	00:58:00	1.7	79		WNW	35	1032.5	1	93		NW	24	1031.3
25	Mo	-4.4	1.8	4.4			WNW	46	00:05:00	-1.3	84		NNW	11		0.8	86		E	11	1028.7
26	Tu	-1.6	1.5	7.4			E	63	06:17:00	0	99		E	33	1031.9	1.4	99		E	26	1030.6
27	We	-4.1	2.3	3.2			NNE	28	00:09:00	0.2	55		NNE	13	1032.8	2.1	75		NNE	13	1031.5
28	Th	-5.5	5.7	0			SSW	30	20:42:00	-0.3	30		NNW	9	1034	4.3	47		SE	7	1031.8
29	Fr	-0.6	5.1	0			S	33	02:02:00	3.1	23		SE	4	1033.2	4.3	33		SE	11	1031.1
30	Sa	-2.9	5.2	0			E	26	01:07:00	2.8	17		N	4	1031.8	4.3	56		SSW	13	1027.9
31	Su	-1.6	6.1	0			W	44	09:53:00	1.5	37		W	33		3.3	60		WSW	17	1022.4
Statistics for August 2014
Mean		-4.9	1.9							-1	61			21	1031.4	1.1	67			18	1028.8
Lowest		-10.4	-5.7	0						-8.1	17		NNW	2	1017.9	-5.5	25		NW	4	1009
Highest		-0.6	6.1	9.2			W	94		3.1	99		W	56	1037.8	4.3	99		W	48	1036.4
Total				35
Source of data
Observations were drawn from Thredbo AWS {station 071032}.
The closest station with cloud observations is at Thredbo Village, about 1.5 km to the southeast.
You should read the important information in these notes.

[truncated: 2 more sheets: Sept2104, Stats]
