# Supplementary material for: Within-season variability of fighting behaviour in an Australian alpine grasshopper
Source: PLoS One. 2017 Apr 12;12(4):e0171697. doi: 10.1371/journal.pone.0171697 (PMC5389813; doi:10.1371/journal.pone.0171697)
Supplement: S2 Data — Number of male-male aggressive behaviours per trial per period. (XLSX) [file pone.0171697.s002.xlsx]

## Sheet: Sheet1
Feb	trial 1	0
Feb	trial 2	3
Feb	trial 3	0
Feb	trial 4	2
Feb	trial 5	1
Feb	trial 6	2
Feb	trial 7	0
Feb	trial 8	3
Feb	trial 9	0
Feb	trial 10	5
Feb	trial 11	2
Feb	trial 12	0
Feb	trial 13	0
Feb	trial 14	0
Feb	trial 15	0
Feb	trial 16	2
Feb	trial 17	0
Feb	trial 18	4	24
Mar	trial 1	3
Mar	trial 2	0
Mar	trial 3	0
Mar	trial 4	0
Mar	trial 5	0
Mar	trial 6	1
Mar	trial 7	0
Mar	trial 8	1
Mar	trial 9	6
Mar	trial 10	0
Mar	trial 11	2
Mar	trial 12	0
Mar	trial 13	0
Mar	trial 14	0
Mar	trial 15	1
Mar	trial 16	4
Mar	trial 17	0
Mar	trial 18	2
Mar	trial 19	2
Mar	trial 20	0	22
Apr	trial 1	3
Apr	trial 2	2
Apr	trial 3	8
Apr	trial 4	4
Apr	trial 5	3
Apr	trial 6	11
Apr	trial 7	7
Apr	trial 8	11
Apr	trial 9	9
Apr	trial 10	4
Apr	trial 11	3
Apr	trial 12	1
Apr	trial 13	7
Apr	trial 14	7
Apr	trial 15	2
Apr	trial 16	6
Apr	trial 17	8	96
