# Supplementary material for: Within-season variability of fighting behaviour in an Australian alpine grasshopper
Source: PLoS One. 2017 Apr 12;12(4):e0171697. doi: 10.1371/journal.pone.0171697 (PMC5389813; doi:10.1371/journal.pone.0171697)
Supplement: S3 Data — Number of female-male aggressive behaviours per trail per period. (XLSX) [file pone.0171697.s003.xlsx]

## Sheet: Sheet1
Month	Trial	Female Aggression	Female avoidance
Feb	Trial 1	0
Feb	Trial 2	0
Feb	Trial 3	0
Feb	Trial 4	0
Feb	Trial 5	0
Feb	Trial 6	0
Feb	Trial 7	0
Feb	Trial 8	0
Feb	Trial 9	0
Feb	Trial 10	0
Feb	Trial 11	2
Feb	Trial 12	0
Feb	Trial 13	1
Feb	Trial 14	3
Feb	Trial 15	1
Feb	Trial 16	0
Feb	Trial 17	1
Feb	Trial 18	0
Mar	Trial 1	0	1			female kick but mate with unm
Mar	Trial 2	0	0
Mar	Trial 3	0	0
Mar	Trial 4	1	0
Mar	Trial 5	1	1			female kicks 24, unm approaches fem, fem hops away, mates with unm
Mar	Trial 6	0	0
Mar	Trial 7	0	0
Mar	Trial 8	1	0
Mar	Trial 9	1	0
Mar	Trial 10	1	0
Mar	Trial 11	0	1			femlae walked away from male 31 mated with male 26
Mar	Trial 12	1	0
Mar	Trial 13	0	0
Mar	Trial 14	0	0
Mar	Trial 15	0	0
Mar	Trial 16	0	0
Mar	Trial 17	0	0
Mar	Trial 18	0	0
Mar	Trial 19	1	0
Mar	Trial 20	0	0
Apr	Trial 1	2	1			female walk away from um, did not mate with um, kicked WL, mated with WL then kick WL again
Apr	Trial 2	1	0			female kick RL off, mate with WL
Apr	Trial 3	0	0
Apr	Trial 4	3	1			female walk away from Red, fem grapple w Red, female kick Blue, no mating
Apr	Trial 5	0	0
Apr	Trial 6	4	1
Apr	Trial 7	0	0
Apr	Trial 8	2	0			female kick um, mate with um
Apr	Trial 9	2	0
Apr	Trial 10	0	0
Apr	Trial 11	1	1
Apr	Trial 12	0	0
Apr	Trial 13	3	0			Female kick Blue Left, mate with Blue Left, grapple with White Right, mate with White Right, then grapple again with White Right, Blue Right mate
Apr	Trial 14	0	0
Apr	Trial 15	0	0
Apr	Trial 16	2	0
Apr	Trial 17	0	0
