# Supplementary material for: Within-season variability of fighting behaviour in an Australian alpine grasshopper
Source: PLoS One. 2017 Apr 12;12(4):e0171697. doi: 10.1371/journal.pone.0171697 (PMC5389813; doi:10.1371/journal.pone.0171697)
Supplement: S4 Data — Mating frequency (number of matings) per trial per period. (XLSX) [file pone.0171697.s004.xlsx]

## Sheet: Mating Duration
Month	Trial	Duration
Feb	Trial 2	2
Feb	Trial 3	65
Feb	Trial 4	55
Feb	Trial 5	6
Feb	Trial 7	18
Feb	Trial 8	4
Feb	Trial 11	12
Feb	Trial 12	60
Feb	Trial 13	20
Feb	Trial 14	3
Feb	Trial 15	4
Feb	Trial 17	3
Feb	Trial 18	3
Mar	Trial 1	13
Mar	Trial 2	4
Mar	Trial 3	1
Mar	Trial 5	7
Mar	Trial 8	3
Mar	Trial 11	6
Mar	Trial 13	5
Mar	Trial 14	6
Mar	Trial 17	4
Mar	Trial 18	5
April	Trial 1	3
April	Trial 2	3
April	Trial 7	5
April	Trial 8	5
April	Trial 11	3
April	Trial 12	4
April	Trial 13	6
April	Trial 14	2
April	Trial 15	19
