# Supplementary material for: Within-season variability of fighting behaviour in an Australian alpine grasshopper
Source: PLoS One. 2017 Apr 12;12(4):e0171697. doi: 10.1371/journal.pone.0171697 (PMC5389813; doi:10.1371/journal.pone.0171697)
Supplement: S5 Data — Latency of first mating per trial per period. (XLSX) [file pone.0171697.s005.xlsx]

## Sheet: Sheet1
Month	Trial	Latency_min
Feb	Trial 2	10
Feb	Trial 3	1
Feb	Trial 4	5
Feb	Trial 5	0
Feb	Trial 7	0
Feb	Trial 8	1
Feb	Trial 11	11
Feb	Trial 12	0
Feb	Trial 13	0
Feb	Trial 14	10
Feb	Trial 15	11
Feb	Trial 17	15
Feb	Trial 18	12
March	Trial 1	23
March	Trial 2	32
March	Trial 3	5
March	Trial 5	33
March	Trial 8	12
March	Trial 11	26
March	Trial 13	45
March	Trial 14	38
March	Trial 17	27
March	Trial 18	15
April	Trial 1	29
April	Trial 2	39
April	Trial 7	7
April	Trial 8	57
April	Trial 11	37
April	Trial 12	19
April	Trial 13	4
April	Trial 14	20
April	Trial 15	36
