# Supplementary material for: Within-season variability of fighting behaviour in an Australian alpine grasshopper
Source: PLoS One. 2017 Apr 12;12(4):e0171697. doi: 10.1371/journal.pone.0171697 (PMC5389813; doi:10.1371/journal.pone.0171697)
Supplement: S6 Data — Correlation between mean male pronotum and femur length per trail and female size per trial. (XLSX) [file pone.0171697.s006.xlsx]

## Sheet: Sheet2
Male		Female
Femur	Pronot	Femur	Pronot
11.89	4.21	14.04	4.78
10.83	3.78	14.15	4.67
10.9	3.71	15.39	5.13
12.33	4.14	15.56	5.71
10.59	3.63	15.41	5.59
11.48	3.78	14.77	5.36
11.57	3.45	14.3	5.06
10.64	3.4	14.4	4.79
11.4	3.69	14.94	4.76
11.73	3.93	15.03	4.97
11.58	3.51	15.57	5.37
11.47	3.44	15.28	5.09
11.43	3.64	15.68	5.1
11.4	3.5	14.74	5.01
11.34	3.63	15.75	5.07
12.12	4.06	14.94	4.51
11.16	3.64	14.61	5.1
10.86	3.81	14.75	5.1
11.65	4.02	14.27	5.11
11.85	4.14	13.37	4.67
11.42	3.48	15.65	5.35
11.72	3.84	13.9	4.78
11.51	3.9	15.18	5.36
11.36	3.85	14.59	5.27
11.16	3.75	13.73	5.04
11.39	3.75	14.84	5.13
12.01	4.08	13.21	4.46
11.03	3.81	15.63	5.37
10.56	3.37	13.27	4.7
11.52	4.01	15.28	4.95
11.48	3.72	14.16	5.1
11.85	4.22	15.42	5.42
11.27	3.56	13.71	4.76
10.48	3.43	14.57	4.97
11.3	3.98	14.77	5.21
10.81	3.6	14.31	4.83
11.12	3.66	13.4	4.1
12.24	4.09	15.57	5.55
11.37	3.71	14.35	5.14
11.47	3.9	13.1	4.83
11.1	3.35	13.66	4.93
11.16	3.82	14.76	5.2
11.66	3.4	14.46	4.74
11.05	3.44	13.11	4.82
11.12	3.51	13.41	4.64
11.69	3.43	13.66	5.15
11.09	3.81	14.26	5.07
11.38	3.36	14.74	5.47
11.68	3.97	13.2	4.49
11.52	3.61	14.25	5.03
11.78	3.96	14.56	5.22
11.66	3.98	13.21	4.56
10.95	3.53	14.06	4.58
11.08	3.45	14.43	4.74
11.74	3.67	14.64	5.34
11.76	3.5
11.42	3.44
11.63	3.75
11.77	3.55
11.38	3.41
11.52	3.56
12.1	3.81
11.58	3.82
10.6	3.4
11.35	3.7
11.66	3.92
12.18	3.69
11.4	3.5
9.99	3.19
11.54	3.82
11.99	3.62
11.47	3.77
10.47	3.42
11.54	3.91
12.09	3.82
11.07	3.55
11.25	3.71
10.87	3.4
10.76	3.4
11.54	3.48
11.87	3.74
9.33	3.11
11.58	3.98
11.13	3.7
11.01	3.78
12.2	3.99
11.85	3.84
11.95	4
11.42	4.16
11.93	3.95
11.32	3.93
11.29	4.17
9.57	3.36
11.95	4.29
11.26	3.79
10.9	3.8
9.87	3.37
11.25	3.89
11.08	3.68
11.75	3.99
11.94	3.95
11.75	4.03
12.2	4.4
11.91	4.08
11.09	3.92
11.11	3.71
11.08	3.55
10.6	3.46
11.43	3.89
10.5	3.94
11.18	3.77
10.68	3.57
11.52	4.07
9.93	3.38
11.29	3.49
10.44	3.5
11.24	3.77
11.19	3.69
11.23	3.66
11.08	3.98
10.95	3.52
11.59	4.07
11.26	4.03
11.74	4.07
11.27	3.89
11.24	3.93
11.84	3.66
11.79	3.97
11.76	3.9
11.65	3.74
11.56	3.99
11.77	3.51
11.64	4.08
11.04	3.68
11.69	3.77
11.65	3.96
11.59	3.95
11.66	3.9
11.08	3.63
11.75	4.01
11.46	3.9
11.01	3.75
11.53	3.82
11.31	3.79
11.48	3.86
11.28	3.8
11.85	3.78
11.19	3.98
8.7	3.44
10.17	3.39
11.13	3.75
10.98	3.6
11.49	3.8
11.23	3.75
11.48	3.9
10.19	3.35
11.24	3.97
10.71	3.66
11.07	3.64
11.49	4.18
11.46	3.58
11.44	3.72
11.4	3.63
12.18	3.97
11.52	3.58
10.76	3.62
11.27	3.77
11.27	3.77
10.3	3.31
11.34	3.66
10.42	3.45
10.99	3.86
10.27	3.46
10.73	3.7
10.27	3.15
11.53	3.58
11.24	3.5
9.91	3.2
10.93	3.49
10.03	3.09
12.07	3.8
11.13	3.28
10.62	3.34
10.55	3.07
10.5	3.35
11.23	3.41
11.15	3.56
11.05	3.6
10.25	3.04
11.04	3.39
10.84	3.55
10.52	3.4
11.02	3.38
10.69	3.45
11.33	3.5
12.32	4.31
11.97	4.1
12.14	4.19
11.27	3.67
11.65	3.75
10.28	3.46
10.08	3.05
11.22	3.79
11.39	3.91
11.93	3.84
11.27	3.77
10.98	3.67
10.79	3.93
12.38	4.05
11.6	3.89
11.3	3.92
11.47	3.85
10.72	3.87
11.44	3.92
11.51	3.84
10.32	3.52
11.25	3.52
11.68	4.04
11.38	3.86
11.69	4.16
12.47	4.21
10.66	3.73
11.12	3.86
11.99	4.07
10.6	3.58
11.09	3.8
10.97	3.8
10.34	3.2
10.75	3.61
11.41	3.99
12.2	4.32
11.73	3.48
10.37	3.86
11.69	4.14
11.49	4.39
10.24	3.55
10.84	3.73
11.27	3.66
10.99	3.39
11.69	4.06
11.14	3.66
11.26	3.77
10.41	3.51
11.41	3.37
11.08	3.57
10.58	3.51
11.82	4.02
10.51	3.48
10.9	3.7
11.78	3.94
12.11	4
10.93	3.57
11	3.57
11.88	4.11
10.5	3.46
11.79	4.08
12	4.06
11.41	3.65
10.63	3.16
12.17	4.22
11.16	4.1
11.93	4.04
9.98	3.06
11.58	3.95
11.25	3.93
11.82	3.77
11.42	3.8
10.51	3.51
10.88	3.75
11.19	3.87
10.78	3.61
11.98	4.2
10.88	3.74
11.81	4.1
10.9	3.56
12.19	3.9
12.08	4.14
