# Supplementary material for: Within-season variability of fighting behaviour in an Australian alpine grasshopper
Source: PLoS One. 2017 Apr 12;12(4):e0171697. doi: 10.1371/journal.pone.0171697 (PMC5389813; doi:10.1371/journal.pone.0171697)
Supplement: S7 Data — Female weight per trail per period. (XLSX) [file pone.0171697.s007.xlsx]

## Sheet: Fem_weight
Month	Weight
February	528
February	546
February	524
February	502
February	684
February	588
February	572
February	530
February	616
February	520
February	616
February	528
February	812
February	652
February	734
February	630
February	528
February	536
March	516
March	659
March	680
March	719
March	829
March	548
March	749
March	640
March	689
March	865
March	514
March	836
March	660
March	724
March	672
March	664
March	695
March	612
March	688
March	760
April	744
April	610
April	628
April	812
April	774
April	758
April	610
April	610
April	756
April	794
April	646
April	678
April	686
April	546
April	552
April	674
April	802
