# Supplementary material for: Within-season variability of fighting behaviour in an Australian alpine grasshopper
Source: PLoS One. 2017 Apr 12;12(4):e0171697. doi: 10.1371/journal.pone.0171697 (PMC5389813; doi:10.1371/journal.pone.0171697)
Supplement: S8 Data — Number of mature ovarioles per female (per trial) per period. (XLSX) [file pone.0171697.s008.xlsx]

## Sheet: Fem_egg_count
Date	egg count
February	0
February	0
February	0
February	0
February	0
February	0
February	0
February	0
February	0
February	0
February	0
February	0
February	26
February	0
February	30
February	0
February	0
February	0
March	30
March	24
March	12
March	24
March	24
March	20
March	26
March	28
March	22
March	25
March	22
March	30
March	18
March	22
March	24
March	25
March	21
March	16
March	20
March	26
April	28
April	24
April	14
April	24
April	22
April	26
April	31
April	26
April	25
April	28
April	23
April	28
April	24
April	17
April	17
April	27
April	26

## Sheet: Egg count 20 or above
Date	egg count
February	26
February	30
March	30
March	24
March	24
March	24
March	20
March	26
March	28
March	22
March	25
March	22
March	30
March	22
March	24
March	25
March	21
March	20
March	26
April	28
April	24
April	24
April	22
April	26
April	31
April	26
April	25
April	28
April	23
April	28
April	24
April	27
April	26
	25.1818
