# Supplementary material for: Within-season variability of fighting behaviour in an Australian alpine grasshopper
Source: PLoS One. 2017 Apr 12;12(4):e0171697. doi: 10.1371/journal.pone.0171697 (PMC5389813; doi:10.1371/journal.pone.0171697)
Supplement: S9 Data — Weight of mature ovarioles per female (per trial) per period. (XLSX) [file pone.0171697.s009.xlsx]

## Sheet: Fem_egg_weight
Date	egg mass weight
February	0
February	0
February	0
February	0
February	0
February	0
February	0
February	0
February	0
February	0
February	0
February	0
February	148
February	0
February	48
February	0
February	0
February	0
March	130
March	112
March	94
March	178
March	102
March	158
March	172
March	80
March	191
March	225
March	145
March	248
March	62
March	108
March	130
March	164
March	108
March	98
March	184
March	142
April	150
April	114
April	172
April	203
April	198
April	170
April	82
April	78
April	211
April	220
April	170
April	58
April	142
April	86
April	75
April	219
April	125
