# Supplementary material for: Within-season variability of fighting behaviour in an Australian alpine grasshopper
Source: PLoS One. 2017 Apr 12;12(4):e0171697. doi: 10.1371/journal.pone.0171697 (PMC5389813; doi:10.1371/journal.pone.0171697)
Supplement: S1 Table — Mean number of adult K. tristis grasshoppers in a 1 x 1m quadrat during a 10min interval, at three different locations along Dead Horse Gap Trail during each of the sampling periods. M refers to males, F refers to females. (XLSX) [file pone.0171697.s010.xlsx]

## Sheet: Sheet1
	M	F
February	14	3		Sampling bias
March	7	2		Observer bias
April	3	2
